# Supplementary material for: Fetal Atrial Septal Aneurysm: Follow-Up from Second to Third Trimester
Source: Diagnostics (Basel). 2022 Jun 15;12(6):1469. doi: 10.3390/diagnostics12061469 (PMC9221716; doi:10.3390/diagnostics12061469)
Supplement: Supplementary file 1 [file diagnostics-12-01469-s001.zip]

Archive with 1 entries (1 files):
- diagnostics-1782908-supplementary.mp4
